# Supplementary material for: Assessing Genetic Structure in Common but Ecologically Distinct Carnivores: The Stone Marten and Red Fox
Source: PLoS One. 2016 Jan 4;11(1):e0145165. doi: 10.1371/journal.pone.0145165 (PMC4699814; doi:10.1371/journal.pone.0145165)
Supplement: S2 File — Microsatellite genotypes of the stone marten samples (Table A). Microsatellite genotypes of the red fox samples (Table B). (XLS) [file pone.0145165.s002.xls]

## Sheet: Table_A
Table A. Microsatellite genotypes of the stone marten samples
	X*	Y*	37	37	87	87	88	88	32	32	810	810	417	417	11	11	65	65	410	410	111	111	13	13	213	213
1	160477	130844	207	211	167	171	266	266	169	169	159	167	223	227	178	178	253	257	336	336	231	231	222	226	309	309
2	160461	130833	207	211	175	179	258	266	165	165	159	159	227	239	178	178	253	253	348	348	231	231	222	226	309	309
3	166851	521873	207	207	167	179	258	258	165	173	163	163	219	227	178	182	253	261	340	340	231	231	226	226	313	313
4	199273	518410	207	207	167	179	254	266	165	173	151	155	231	231	178	182	253	261	332	340	227	227	222	226	309	313
5	186028	185342	207	207	171	179	270	274	173	173	159	159	215	235	178	182	253	253	340	344	231	231	226	238	309	313
6	189071	452519	207	207	179	179	258	262	165	173	151	159	223	239	178	182	253	261	336	340	231	231	238	238	309	313
7	230358	171816	203	207	167	179	262	266	165	173	151	159	223	223	174	178	253	253	344	344	231	231	222	238	313	313
8	166360	185276	207	207	175	175	254	258	169	173	151	155	227	231	178	178	249	253	336	348	227	231	222	226	309	309
9	236205	148133	203	207	171	175	266	266	169	169	151	159	223	223	178	178	249	249	344	344	231	231	226	230	309	309
10	164759	163149	207	207	171	171	254	258	173	173	155	159	215	223	178	178	249	249	336	340	227	231	222	226	309	309
11	200921	105354	207	207	175	175	254	266	169	173	159	167	219	223	178	178	253	253	336	352	227	231	222	222	309	309
12	265755	322617	207	207	167	179	246	262	169	169	159	159	227	227	178	178	257	257	336	344	227	235	226	234	309	313
13	267767	157423	207	211	175	175	262	274	169	173	151	159	219	223	178	182	249	253	340	344	231	235	222	222	309	313
14	230101	138094	207	207	175	175	258	266	165	169	155	155	215	227	178	182	249	249	336	352	227	227	222	226	309	313
15	241435	481498	207	207	179	179	258	266	169	173	151	163	215	231	178	178	249	261	340	344	231	231	226	238	309	317
16	159648	168045	207	207	171	171	258	266	169	169	151	159	223	227	178	178	249	253	336	340	227	231	222	226	309	313
17	213932	177848	207	207	179	179	258	258	165	173	155	159	223	227	178	178	249	249	336	336	227	231	226	230	309	313
18	266107	164999	207	207	167	179	254	262	169	169	151	151	215	219	178	182	253	253	344	348	231	231	226	238	313	313
19	198020	164858	207	207	171	175	258	262	165	173	151	151	215	215	178	178	249	253	344	344	231	231	222	226	309	309
20	165056	148159	207	207	175	179	254	266	169	169	155	167	235	235	178	178	249	253	344	348	231	231	226	230	309	313
21	267306	371200	207	215	171	179	262	270	165	169	155	155	231	235	178	178	257	261	344	348	231	231	222	226	309	313
22	165444	162776	207	207	167	171	258	262	165	173	151	167	215	235	178	178	253	253	340	344	227	231	222	226	309	313
23	151980	181582	207	207	175	175	258	274	165	165	159	159	231	235	178	178	249	253	344	344	231	231	222	222	309	313
24	211198	182240	207	207	167	171	270	270	165	173	155	159	223	231	182	182	253	265	336	340	227	231	222	226	309	313
25	161723	165882	207	207	171	175	266	270	169	173	159	159	223	223	178	178	249	253	336	340	231	231	226	226	309	309
26	227954	134578	207	207	171	175	258	262	165	169	155	159	215	223	178	178	253	253	344	348	231	231	222	226	309	309
27	167965	153012	207	207	171	175	258	258	173	173	155	159	223	235	178	178	249	253	336	344	227	227	226	226	309	309
28	181865	185695	207	207	175	175	258	266	173	173	159	163	215	227	178	182	249	253	336	344	231	231	226	234	309	309
29	216304	184861	207	207	175	175	270	270	165	169	151	159	223	239	178	182	253	253	336	336	227	231	222	226	309	309
30	210485	181889	207	207	175	179	254	258	165	169	151	151	223	235	178	178	249	253	344	344	227	231	222	222	313	313
31	198335	186407	207	207	167	175	258	270	169	169	151	151	235	235	178	178	249	249	348	348	227	227	226	234	309	309
32	180385	186011	207	207	175	175	266	274	165	169	151	159	215	235	178	178	253	253	336	344	227	227	222	222	309	309
33	221365	185071	207	207	175	175	258	266	173	173	151	159	215	227	178	178	249	249	344	344	227	231	222	226	313	313
34	207826	181817	207	207	167	171	254	258	169	173	151	155	223	227	178	178	249	249	336	336	227	231	226	238	309	309
35	186884	185619	203	207	171	175	258	258	173	173	151	159	215	227	178	178	249	249	344	344	227	231	222	226	309	313
36	234133	197491	207	207	167	175	250	274	165	173	151	151	215	231	178	182	253	253	336	352	231	231	222	222	309	309
37	164671	185161	207	207	171	175	258	258	165	169	151	159	215	239	178	178	253	253	344	348	231	231	222	226	313	313
38	231043	195257	207	207	171	175	254	266	169	173	155	159	227	235	174	182	253	265	340	344	231	231	222	226	309	309
39	196965	529461	207	211	179	179	258	258	161	169	155	159	227	231	178	182	253	253	344	348	227	227	226	226	309	313
40	165655	191119	207	207	175	175	262	274	169	169	151	159	227	235	178	178	253	253	344	348	227	231	222	226	309	309
41	199192	17173	203	211	167	175	266	266	165	169	159	163	215	223	178	182	253	257	344	352	227	231	222	226	313	313
42	209527	178244	207	207	175	175	266	274	165	173	151	159	227	227	178	182	261	261	336	340	231	231	226	226	313	313
43	159075	126014	203	207	175	175	254	266	169	169	151	159	223	223	178	178	249	253	344	344	227	231	226	230	309	309
44	159043	126003	207	207	167	175	258	270	165	165	155	163	215	239	178	178	253	253	344	348	231	231	222	222	309	309
45	240473	203335	207	207	175	175	258	266	165	169	155	159	219	243	174	178	261	265	336	344	231	231	222	222	309	309
46	175177	186748	207	207	175	179	270	270	169	173	151	155	215	227	178	178	249	249	344	344	231	231	222	226	309	313
47	155229	181998	203	207	167	175	258	274	165	165	159	159	223	223	178	182	249	253	344	352	231	231	226	226	309	313
48	261445	354251	207	207	171	175	258	262	169	173	159	159	227	231	174	178	261	261	340	352	231	231	222	234	313	313
49	268425	321418	207	207	175	175	242	266	165	165	155	155	227	231	178	182	249	253	340	344	227	227	222	222	309	309
50	256275	162112	211	211	175	179	254	254	169	169	151	155	235	239	178	178	249	253	340	352	231	231	222	226	309	309
51	197476	173690	207	207	175	175	258	270	169	173	151	159	215	223	182	182	253	253	344	344	227	227	222	226	309	313
52	238469	155048	207	211	171	179	266	274	173	173	159	159	219	223	178	178	249	253	344	344	231	231	226	226	309	309
53	251116	274454	207	207	167	167	262	266	165	173	151	155	227	227	178	178	249	253	344	344	227	231	222	222	309	313
54	157548	178823	207	207	175	175	258	258	165	169	151	155	215	215	178	178	249	253	344	348	227	227	222	226	313	313
55	260936	206971	207	207	167	175	258	258	169	169	155	163	219	223	178	178	249	253	344	348	231	231	222	226	309	313
56	201028	185116	207	207	171	175	258	270	169	173	151	151	215	227	178	178	249	249	344	348	227	227	226	234	309	309
57	163614	164690	207	207	171	171	258	258	169	173	151	159	215	239	178	178	253	261	344	344	227	231	222	226	309	313
58	164431	163592	203	203	167	171	270	274	165	173	151	159	231	235	178	178	253	253	344	348	227	227	222	226	309	309
59	204736	161706	207	207	167	171	266	270	169	173	159	159	223	227	178	178	249	253	336	344	231	231	226	226	313	313
60	177076	128103	207	211	175	175	258	266	169	169	151	167	219	223	178	182	253	257	344	352	231	231	226	226	309	309
61	242165	447329	211	211	175	179	270	270	169	173	159	159	227	231	182	182	257	257	340	340	231	231	226	238	309	309
62	206586	164921	203	203	171	175	258	270	165	169	151	151	215	223	178	178	253	257	336	340	227	231	226	226	313	313
63	194492	189242	207	207	175	175	270	270	169	173	155	155	215	223	178	178	249	253	340	344	227	231	222	222	309	309
64	268297	422706	203	207	175	179	258	258	165	173	159	159	215	215	178	178	253	257	340	340	231	231	222	226	309	309
65	164821	167691	207	207	171	175	266	270	165	173	159	159	215	227	178	178	249	253	344	344	227	231	222	226	309	313
66	236993	187207	207	207	171	175	254	258	165	169	151	159	223	227	178	178	249	253	336	348	231	231	222	222	309	313
67	246220	327301	207	207	167	167	254	258	169	169	151	151	231	239	178	178	253	257	344	352	227	227	222	222	309	309
68	213005	173594	207	207	171	179	254	254	169	173	155	155	223	227	178	182	253	257	336	344	231	231	222	226	309	309
69	243373	446347	207	207	175	175	258	270	173	177	159	159	219	239	178	178	253	261	340	344	231	231	222	222	313	313
70	183172	567783	207	211	167	179	258	258	173	173	151	155	211	231	178	182	253	253	336	348	227	231	222	226	309	313
71	184480	185113	207	207	175	179	258	266	169	173	159	159	223	231	178	178	253	257	344	348	227	231	222	222	313	313
72	174984	127281	207	207	171	175	266	270	169	169	151	155	223	227	178	178	253	253	348	348	231	231	222	222	309	309
73	229600	141545	207	211	171	175	254	258	169	173	151	163	215	223	178	178	249	253	344	344	231	231	222	222	309	313
74	145548	114593	203	207	175	175	258	258	169	173	151	159	223	243	178	178	249	257	344	348	231	235	222	226	309	309
75	155832	181689	203	207	171	171	258	266	173	173	167	167	227	227	178	178	249	253	344	344	227	231	222	222	309	309
76	141637	119626	207	211	175	175	258	266	169	173	151	163	215	215	178	178	253	257	344	344	231	235	222	230	309	309
77	189375	148389	207	211	175	175	262	270	169	169	151	159	223	223	178	178	249	253	336	344	231	231	222	226	309	313
78	228391	455606	207	207	171	179	258	258	169	173	159	159	219	231	182	182	249	257	336	344	231	231	226	226	309	313
79	245158	443939	207	211	179	179	266	270	169	173	159	159	231	231	178	182	249	257	340	344	231	231	238	238	309	309
80	259474	441483	207	207	175	179	262	266	173	177	155	155	243	243	178	178	249	257	336	344	231	231	226	226	309	313
81	179484	123419	207	207	167	175	258	266	169	169	151	167	223	223	178	178	253	257	348	352	231	231	226	234	309	313
82	242649	65198	207	207	167	167	266	266	165	173	155	159	219	235	178	178	249	249	344	348	227	227	230	230	313	313
83	247768	441311	207	207	167	179	254	270	173	177	159	159	231	239	174	178	253	257	344	348	231	231	222	222	309	309
84	224032	125004	207	207	171	175	258	262	165	173	151	159	215	235	178	178	249	265	336	348	231	231	218	226	309	309
85	180254	171144	207	207	171	175	258	274	169	173	155	159	223	235	178	178	249	253	336	344	227	231	222	222	309	309
86	161235	202954	203	207	171	171	258	258	169	173	159	163	215	231	178	178	253	253	344	348	231	231	222	226	309	309
87	259596	239632	207	207	175	175	258	258	169	173	155	167	223	227	178	182	253	265	344	344	231	231	222	230	309	309
88	232715	303563	207	207	171	179	258	266	169	169	151	159	231	231	178	182	249	253	340	340	227	231	222	222	309	309
89	293404	342403	207	211	179	179	258	262	165	169	151	151	231	231	178	182	253	257	344	348	227	231	222	226	313	313
90	201080	324189	207	207	171	175	262	270	173	173	151	159	223	243	178	178	253	253	344	348	231	231	222	234	309	309
91	299296	325341	207	207	175	175	246	254	165	169	151	155	227	235	178	182	253	257	344	348	231	231	226	234	313	313
92	236783	349137	207	207	179	179	254	262	169	173	155	155	227	239	178	178	253	257	340	352	231	231	222	234	309	313
93	169535	185813	207	207	171	175	258	262	169	173	159	159	215	235	178	178	253	253	344	348	227	231	226	226	309	309
94	188299	565999	207	211	179	179	258	266	169	177	151	159	223	243	178	178	253	265	348	348	227	231	226	226	309	317
95	172634	115269	203	207	175	179	254	266	165	165	151	151	215	239	178	178	253	253	340	344	231	231	226	226	309	313
96	225911	410749	207	207	171	175	266	270	169	177	151	159	231	231	178	186	249	253	340	340	231	231	222	222	309	309
97	251278	386868	207	207	167	175	270	270	169	177	151	155	227	231	178	182	253	261	348	352	231	231	222	222	309	309
98	252251	383537	207	211	175	179	254	254	169	169	159	159	231	239	178	186	253	261	344	344	231	231	222	222	309	313
99	252257	383555	207	211	175	175	254	266	173	173	155	155	223	223	182	182	253	253	344	344	231	231	222	222	309	309
100	344728	506998	207	207	167	179	258	258	173	173	159	159	215	223	182	182	249	249	340	344	231	231	222	226	305	309
101	264578	378437	203	211	175	175	258	262	173	173	151	159	227	227	178	182	253	257	336	348	227	231	222	238	313	313
102	259357	382602	203	207	171	179	262	270	169	169	155	159	227	231	178	182	253	257	340	344	231	231	222	226	309	313
103	250688	388110	207	211	175	175	258	258	165	165	147	155	215	231	178	178	253	265	340	340	231	231	226	226	309	313
104	210712	459269	207	207	179	179	258	262	169	169	151	159	223	223	178	182	253	261	340	344	231	231	222	226	309	313
105	178427	380548	203	207	175	179	270	270	169	177	159	159	231	239	178	182	253	257	344	344	231	231	222	222	309	309
106	247609	365250	207	211	167	179	262	266	169	169	159	159	227	239	178	178	253	253	348	348	231	231	222	222	309	309
107	250697	349416	215	215	175	179	266	266	169	169	155	159	215	223	178	178	253	253	340	340	231	231	222	222	309	309
108	246224	373509	203	207	179	179	258	270	169	169	159	159	223	231	178	182	249	253	340	340	231	231	234	238	313	313
109	152672	123753	207	207	167	179	262	270	165	173	151	155	215	235	178	178	253	253	340	348	227	231	226	226	309	309
110	156456	121343	203	207	167	179	258	266	169	169	155	159	223	239	178	178	253	253	344	348	231	235	226	226	309	309
111	151740	111885	207	207	167	167	266	266	165	169	155	155	223	239	178	178	253	257	348	348	231	231	222	230	313	313
112	151454	118483	207	207	167	167	258	262	169	169	167	167	227	227	178	178	253	257	348	348	231	231	226	234	309	309
113	147271	85090	207	207	167	175	266	266	165	169	151	159	239	243	178	182	253	261	344	348	227	231	226	230	313	313
114	149348	78678	207	211	167	167	266	266	165	173	155	159	215	227	178	182	253	253	348	352	227	235	222	230	309	313
115	148452	86661	207	211	167	175	266	270	165	169	159	159	223	227	178	178	253	253	344	348	227	235	226	234	309	313
116	156956	78197	203	207	167	167	266	270	165	169	151	151	235	235	178	182	249	249	340	352	227	231	222	226	309	309
117	158623	85951	207	207	167	179	266	270	165	169	151	167	223	235	178	178	253	261	348	348	231	231	226	226	313	313
118	151830	110035	203	207	167	175	266	266	165	165	155	163	223	243	178	178	253	253	344	348	231	231	222	226	313	313
119	147256	109963	207	211	175	179	258	266	165	173	151	159	215	239	178	182	253	253	344	348	231	231	226	226	313	313
120	145097	107233	203	207	175	175	258	266	165	169	159	159	223	235	178	178	253	253	340	340	227	231	222	226	309	309
121	149889	103921	207	207	175	179	266	266	165	165	151	159	235	243	178	186	253	253	344	344	231	235	222	226	309	309
122	148925	102023	207	211	175	179	266	266	169	169	151	167	223	223	178	178	253	253	348	352	227	231	226	226	309	309
123	160649	93076	203	203	175	175	258	274	165	169	151	167	227	243	178	182	253	253	340	348	227	231	222	230	309	309
124	152336	101955	207	207	167	167	266	266	165	169	151	159	223	243	178	182	253	253	344	348	227	227	222	226	309	313
125	165833	115668	207	207	175	179	266	270	165	173	151	159	215	227	178	178	253	253	344	348	231	231	226	234	309	309
126	166319	120111	207	207	167	175	266	266	169	173	151	171	215	219	178	178	249	253	348	352	231	231	222	222	309	313
127	167183	123586	207	207	171	179	254	266	165	169	151	167	219	223	178	178	253	253	336	348	227	231	222	226	309	309
128	168838	146464	207	207	167	171	258	266	169	169	151	159	223	235	178	178	253	253	340	348	227	227	226	230	309	309
129	170902	157949	203	207	167	175	258	266	173	173	155	159	215	227	178	178	253	253	344	348	231	231	222	222	309	313
130	159630	107065	203	207	167	179	266	266	165	165	159	159	223	223	178	178	253	253	340	348	227	231	226	226	309	313
131	158155	111725	207	207	175	179	258	266	169	169	159	159	215	235	178	178	253	253	348	348	231	231	226	226	309	309
132	163845	90848	203	207	167	175	254	258	165	169	151	151	227	243	178	182	253	257	348	352	227	227	222	222	309	309
133	193574	197085	207	207	171	175	258	274	169	173	159	159	215	227	178	178	253	253	344	348	227	231	222	226	309	309
134	182245	124910	207	207	179	179	254	266	165	173	151	159	223	223	178	178	249	249	344	344	231	231	226	226	309	313
135	185816	136300	207	207	167	167	258	258	173	173	155	155	243	243	178	178	249	253	344	344	231	231	230	230	309	309
136	196559	161488	207	207	171	175	258	258	165	173	151	167	223	223	178	178	249	249	340	348	227	227	226	226	309	309
137	196536	161530	207	207	175	175	258	270	169	169	151	167	215	223	178	178	249	253	336	348	227	231	222	226	309	309
138	190839	155513	207	207	171	175	254	262	169	173	151	151	223	235	178	178	261	265	344	352	231	231	222	222	309	313
139	194285	149479	207	207	175	175	254	258	173	173	159	159	215	215	178	178	249	249	336	348	231	231	226	226	309	309
140	191920	157814	207	207	171	175	258	266	165	173	155	163	215	223	174	178	249	253	344	348	227	231	222	226	313	313
141	183623	168127	207	211	171	175	254	258	165	173	155	159	215	223	178	178	249	253	344	348	227	231	222	226	309	309
142	198465	162968	207	211	171	175	262	266	173	177	151	159	215	215	178	178	249	249	336	344	227	231	222	222	309	313
143	163201	84841	207	207	179	179	266	266	169	177	151	159	223	227	178	178	249	257	344	348	227	231	226	226	309	313
144	147871	88587	207	211	167	171	258	266	165	169	151	159	223	235	178	186	253	257	348	352	227	235	226	226	309	313
145	202895	528900	207	207	179	179	262	266	169	169	151	159	219	231	178	182	253	257	340	348	227	231	222	226	309	309
146	278276	508055	207	207	179	179	250	258	173	173	151	159	223	243	178	182	257	261	344	344	231	231	222	226	305	309
147	187040	512015	207	207	167	179	246	250	165	173	155	163	227	231	178	178	249	253	344	348	231	231	226	226	309	309
148	250308	438031	207	207	171	179	246	274	169	169	155	159	227	231	178	182	253	261	340	344	231	231	222	238	309	309
149	185957	527737	207	207	167	179	258	258	165	173	155	163	227	231	178	182	249	257	340	348	227	227	222	226	313	313
150	302487	546701	207	207	167	179	258	266	169	173	151	159	231	235	178	182	253	257	344	344	231	231	222	226	309	313
151	202902	528871	203	207	179	179	262	266	169	173	151	155	231	243	178	178	249	257	340	340	227	227	222	226	309	309
152	202912	528945	207	207	167	179	266	266	169	173	155	163	223	235	178	182	249	257	340	344	227	231	222	222	313	313
153	202870	528897	203	207	179	179	258	266	165	169	155	159	227	231	178	182	257	261	340	348	227	231	222	226	313	313
154	170138	536199	203	207	175	179	254	266	165	169	163	163	227	227	178	178	253	257	340	340	231	231	222	226	305	313
155	243752	376376	207	207	175	179	258	270	169	173	151	155	227	227	178	178	253	261	340	344	231	231	222	226	309	313
156	202896	528949	215	215	179	179	262	266	165	173	155	155	231	231	178	182	253	253	348	348	227	231	226	226	309	309
157	294383	366008	207	207	175	179	258	270	169	173	151	155	219	219	178	178	253	261	340	344	231	231	222	226	309	313
158	244368	444466	207	207	179	179	258	258	173	177	151	159	219	243	178	178	249	253	340	344	231	231	222	238	309	313
159	238982	449181	207	207	179	179	254	262	165	169	151	159	215	219	178	182	253	261	344	348	231	231	226	226	309	309
*WGS 84 / UTM zone 30N (EPSG: 32630).

## Sheet: Table_B
Table B. Microsatellite genotypes of the red fox samples
	X*	Y*	2261	2261	2174	2174	PEZ	PEZ	2541	2541	2302	2302	2189	2189	2142	2142	3320	3320	2613	2613	2318	2318
1	197944	76806	314	376	264	266	249	273	199	219	200	208	293	293	173	197	220	220	175	179	384	388
2	173569	129759	342	346	272	282	261	265	195	207	212	244	293	293	173	173	220	220	175	175	380	388
3	260313	206609	328	350	266	270	247	277	195	195	204	208	289	350	173	177	216	220	175	175	384	388
4	199291	186024	334	396	270	282	243	277	199	199	267	267	291	368	177	181	216	240	175	175	384	388
5	191976	189100	330	352	268	276	261	269	191	203	200	208	372	372	177	177	216	220	175	179	380	388
6	244586	205066	304	396	272	276	261	273	179	207	200	208	293	356	173	173	216	220	179	199	384	392
7	235895	162750	314	404	268	274	247	253	187	195	252	271	340	358	173	173	216	220	175	199	384	388
8	163341	141165	332	382	266	278	277	277	167	203	252	264	340	363	177	189	216	216	175	199	384	388
9	198115	123775	334	334	264	276	247	277	189	215	204	240	340	376	169	197	244	244	175	179	384	392
10	170389	185914	342	394	266	274	249	293	187	207	216	240	291	293	169	173	216	220	195	199	388	392
11	297164	128997	328	340	258	310	247	257	203	207	212	267	289	333	173	173	220	244	199	203	388	392
12	155735	185727	308	402	286	310	247	251	195	207	208	248	291	350	161	169	216	224	175	199	384	388
13	153466	373487	292	334	284	318	245	245	187	215	248	260	337	361	177	177	220	240	175	179	384	392
14	150076	322284	330	352	260	268	261	285	167	191	244	271	346	354	169	181	216	224	175	199	388	392
15	165405	375378	338	344	268	284	273	273	175	195	204	204	346	349	165	173	220	220	175	179	384	384
16	170941	374686	344	344	260	318	273	277	215	215	216	216	293	293	173	177	244	244	175	175	392	392
17	199011	19012	320	332	276	282	249	273	195	219	200	208	293	361	185	197	216	244	175	199	384	388
18	143879	12668	324	328	252	278	247	255	199	211	204	208	293	337	169	185	204	212	175	179	380	384
19	137668	207820	418	418	260	272	251	269	183	195	204	244	293	358	169	173	216	220	175	199	384	392
20	150464	256847	396	420	264	310	269	273	185	191	248	271	341	351	177	181	216	220	179	199	380	392
21	135579	217131	314	330	264	272	251	251	187	187	208	260	291	356	173	189	216	216	175	199	388	388
22	195786	566183	324	330	274	274	297	297	203	207	200	244	346	364	177	177	220	248	179	191	388	388
23	274737	212143	316	406	270	274	249	273	187	211	208	216	291	364	173	177	216	220	175	199	388	392
24	286165	456756	322	370	262	268	253	273	191	195	200	204	337	367	173	177	224	228	175	175	384	384
25	169355	22334	332	358	258	264	249	257	199	207	216	244	293	293	169	173	220	244	175	195	384	388
26	302562	423061	322	338	258	264	253	269	187	187	200	240	349	361	165	173	220	220	175	179	384	384
27	263671	411921	334	398	276	286	247	261	195	215	196	216	336	346	169	181	216	220	175	199	384	384
28	183920	120739	328	332	274	300	257	273	181	187	216	248	293	345	173	197	220	220	199	211	384	396
29	224555	187060	328	346	264	272	273	291	187	199	204	271	289	364	177	177	244	244	175	175	384	384
30	208958	184228	324	326	272	282	253	273	199	199	248	267	293	364	177	177	220	220	175	199	384	392
31	261655	161221	310	402	260	284	245	277	203	211	200	224	293	354	173	173	220	248	175	199	392	392
32	151455	179610	328	336	260	272	269	281	189	199	216	248	337	350	181	181	212	220	175	203	384	388
33	157938	176253	304	306	260	268	253	273	187	203	244	244	293	372	173	177	220	220	175	195	380	384
34	258121	215767	302	340	268	270	245	277	199	215	200	240	354	368	177	193	216	216	175	175	392	392
35	185435	169497	340	342	276	280	247	273	179	195	240	267	350	364	177	189	220	220	179	179	388	392
36	232409	415915	316	324	270	280	269	273	195	211	200	204	336	358	177	189	220	220	175	199	384	392
37	277502	415620	334	354	268	284	255	265	211	215	216	248	289	293	177	197	220	220	179	179	380	388
38	159243	255211	316	340	274	274	247	277	179	211	200	200	368	380	177	189	204	220	175	179	384	392
39	192431	516726	350	370	250	258	257	277	187	191	256	256	350	358	169	169	224	248	191	199	384	388
40	152547	277840	330	398	256	292	253	261	215	219	271	275	329	380	165	173	216	220	179	191	380	384
41	113515	174981	322	332	264	282	253	269	187	189	204	208	346	358	169	173	216	216	179	199	384	388
42	303930	534371	328	412	282	282	277	277	195	215	204	248	346	364	177	177	216	248	179	207	388	396
43	191177	437955	316	316	272	282	253	277	211	215	216	220	289	346	173	193	236	240	175	179	388	388
44	163371	507680	330	346	268	282	243	261	215	215	216	256	289	371	177	177	220	248	175	179	388	388
45	271776	130686	302	338	260	284	277	287	187	199	200	216	291	350	177	177	216	220	179	179	384	396
46	155952	489133	324	326	268	270	269	277	191	199	200	240	350	363	173	177	220	244	187	191	384	388
47	175615	551091	316	334	268	280	247	277	187	211	192	248	289	351	189	193	220	240	175	195	384	388
48	180177	540717	318	384	280	292	269	277	191	215	244	248	294	364	173	189	216	240	187	203	388	388
49	140770	327216	342	408	256	284	273	277	207	219	216	240	289	293	165	173	216	224	195	199	388	392
50	214645	43871	314	334	260	264	251	273	187	187	200	204	293	350	169	189	216	220	175	199	388	396
51	126076	314004	318	352	254	260	261	261	189	191	196	244	355	363	165	169	216	220	175	179	392	392
52	289871	213914	342	344	274	280	239	245	195	195	267	271	291	293	193	205	212	220	179	199	384	384
53	232133	479133	318	368	270	298	261	261	211	211	192	232	293	340	165	189	216	220	175	179	388	392
54	83806	196713	346	392	284	294	247	247	187	195	196	200	291	291	177	177	212	220	195	199	384	392
55	98933	222556	326	340	274	276	245	261	185	199	244	248	344	351	177	189	224	224	175	175	384	384
56	96936	236595	316	328	274	282	247	273	171	199	212	244	291	329	173	201	220	220	179	199	384	388
57	150729	114436	320	328	276	276	273	273	179	195	208	252	337	345	161	173	220	220	175	175	384	396
58	270607	161774	314	328	266	274	251	265	187	215	200	208	291	341	173	173	204	216	179	179	388	388
59	130622	285885	392	418	268	288	251	261	179	191	204	271	289	289	177	181	216	216	175	175	384	392
60	182327	518892	316	326	278	282	269	273	211	219	208	248	354	368	173	173	220	224	175	195	384	388
61	168339	153882	326	342	270	284	245	277	189	215	200	200	293	364	169	173	220	220	199	203	392	392
62	258088	315673	312	314	260	272	249	253	181	187	200	256	347	366	169	181	204	204	175	179	380	384
63	336064	511797	320	364	254	270	239	273	179	215	216	271	289	361	169	185	216	216	175	203	384	388
64	92171	238261	368	374	276	318	255	277	183	191	200	208	368	368	173	189	216	220	175	175	384	388
65	115772	256677	332	350	280	282	255	269	191	199	204	271	291	368	169	173	220	240	175	203	384	392
66	183914	468645	316	330	254	270	273	273	195	207	196	212	329	358	165	177	216	220	175	175	384	388
67	233746	360412	316	324	282	318	241	241	211	215	196	216	337	354	169	177	220	220	175	175	384	392
68	205545	523360	334	340	270	290	247	273	187	191	244	252	293	337	173	173	216	240	175	179	388	388
69	150841	241310	340	380	284	310	257	277	199	211	240	260	291	372	169	173	216	216	195	199	384	392
70	251709	266168	316	394	256	286	265	273	195	211	204	256	291	371	177	177	204	220	175	199	384	396
71	251388	265881	340	396	270	276	253	273	199	199	204	244	293	340	173	177	220	220	187	211	388	392
72	230072	506298	316	316	260	264	249	273	195	199	212	267	289	345	173	177	220	240	175	203	380	384
73	305307	509708	334	338	258	286	269	281	187	207	200	256	346	367	177	185	220	244	179	203	388	396
74	175881	500541	316	350	274	310	265	269	207	207	240	240	350	358	177	189	216	220	195	199	388	388
75	213407	197554	308	324	268	286	265	293	171	207	200	244	293	345	173	173	216	216	199	203	380	388
76	148698	288062	324	380	276	306	245	251	211	211	208	216	289	368	173	177	216	244	175	175	388	392
77	237347	19110	310	328	268	272	269	277	207	211	204	216	354	380	169	173	220	220	175	179	392	396
78	246295	331930	374	380	268	294	277	281	179	179	200	208	289	372	173	177	216	224	175	179	380	380
79	161725	324103	320	366	260	290	257	273	191	211	252	271	289	358	169	173	216	216	179	203	388	392
80	302944	530469	336	360	258	282	245	253	195	211	240	260	345	364	177	189	216	220	179	203	388	388
81	150590	523660	344	346	268	272	249	273	187	219	240	248	294	367	177	197	220	240	175	191	384	388
82	194764	97367	304	354	282	314	251	273	191	207	200	248	291	293	173	173	212	220	175	175	384	388
83	150686	295163	336	350	272	280	251	265	195	215	248	271	289	333	173	177	216	220	179	199	380	388
84	120958	223665	324	402	274	314	269	269	165	181	200	244	333	364	177	177	212	216	175	203	384	384
85	236800	482332	298	348	258	298	253	273	203	203	216	267	289	293	173	177	216	240	179	203	384	388
86	173612	269560	310	312	288	308	269	273	199	211	208	244	291	356	177	189	220	220	175	199	384	392
87	303888	336224	310	316	262	272	257	273	211	215	220	248	347	371	181	185	204	220	175	187	380	392
88	236960	468385	310	382	274	274	253	281	187	187	204	267	346	358	173	189	216	220	175	179	388	388
89	160749	297542	332	386	260	270	249	273	187	211	204	271	291	352	165	173	216	216	175	195	384	388
90	196917	175185	306	320	278	280	243	249	195	215	200	216	291	358	177	193	220	220	175	199	388	388
91	125692	244090	308	374	264	272	273	273	179	191	244	252	293	354	173	173	220	248	175	195	384	388
92	116844	224566	336	340	274	282	269	273	191	211	212	216	291	346	169	169	212	216	175	179	388	392
93	234354	275890	318	326	258	334	269	273	207	219	208	252	341	341	169	177	224	224	175	199	380	392
94	143796	389789	344	352	272	284	245	273	191	195	236	244	293	350	173	177	212	216	187	195	384	388
95	243166	165522	302	328	270	282	273	295	187	215	200	208	293	364	185	185	220	224	175	203	384	388
96	230624	187271	396	400	274	306	269	273	185	207	248	271	291	341	169	185	216	216	175	179	392	392
97	204985	151351	308	334	264	270	273	273	179	215	200	240	291	360	173	173	216	220	175	203	376	384
98	224869	160828	304	328	256	264	253	277	185	219	200	252	293	372	177	177	220	224	179	199	388	388
99	219594	301861	380	410	266	306	261	291	195	199	200	240	363	372	177	189	248	248	199	199	384	388
100	139306	46701	324	400	282	284	273	291	185	203	216	236	340	345	169	181	216	216	175	199	384	392
101	141112	44794	328	414	280	284	261	291	187	199	204	248	293	357	169	185	216	220	175	175	380	380
102	170224	39492	320	328	274	284	261	269	199	211	216	244	293	341	177	185	220	220	175	199	384	384
103	213133	51951	392	418	282	314	277	291	199	211	244	248	289	293	173	177	212	216	175	175	388	388
104	190089	293520	304	326	272	284	273	281	183	191	200	208	290	372	173	193	204	224	175	199	384	388
105	251450	438638	322	366	298	306	269	277	175	187	248	252	350	361	169	173	216	232	175	179	384	384
106	308538	491186	334	342	258	260	265	269	211	211	244	271	364	364	177	185	204	220	179	203	388	396
107	332871	486869	344	378	268	284	243	269	171	207	204	204	350	371	173	177	220	220	175	179	380	384
108	271165	195064	314	414	264	310	273	277	187	187	208	252	291	291	177	185	216	220	179	179	384	388
109	161403	497266	318	372	254	272	249	265	191	211	240	240	351	351	177	177	216	216	175	187	384	384
110	164413	408359	316	346	258	272	249	269	191	207	200	252	293	293	185	185	216	216	195	199	384	384
111	270824	373708	316	352	256	302	257	257	207	215	244	248	346	372	173	185	220	220	179	179	384	392
112	353288	505279	340	360	282	314	281	281	207	219	200	248	350	363	169	173	208	220	171	175	380	392
113	262962	535623	338	368	264	274	265	269	191	207	204	267	350	350	173	189	216	220	191	195	380	388
114	166953	516566	334	372	260	262	237	277	187	191	240	240	289	333	189	197	216	248	175	175	384	384
115	237514	400889	320	366	260	274	257	273	187	207	244	248	343	346	169	185	216	216	175	175	384	388
116	219260	115659	330	334	276	280	257	295	187	211	196	200	342	354	173	177	212	216	175	199	384	392
117	264457	267772	304	328	272	272	269	273	195	199	216	252	291	291	173	185	216	216	175	175	380	388
118	154818	201127	342	392	260	272	261	273	191	199	248	252	291	293	173	189	216	220	175	199	388	388
119	210172	285265	380	394	272	308	247	255	199	211	208	212	289	360	169	177	220	244	179	179	384	384
120	248316	518733	348	360	270	274	245	273	191	203	240	271	361	364	173	177	216	216	191	195	384	392
121	246805	515445	334	336	258	258	255	273	195	211	240	244	363	368	173	177	212	220	175	175	384	384
122	355031	516012	342	352	258	278	269	273	187	187	192	240	329	344	165	169	216	220	179	199	388	388
123	181937	18773	376	382	270	270	249	261	187	199	200	200	293	357	169	177	216	224	179	199	384	388
124	150503	308318	376	394	282	306	261	269	181	199	200	271	329	350	169	177	240	240	175	175	388	388
125	151321	307782	312	408	282	296	253	273	171	181	267	267	291	293	177	193	224	248	179	179	380	388
126	237932	52440	326	364	264	270	261	273	199	199	204	279	351	360	165	189	220	248	199	211	384	388
127	266051	525070	312	334	268	290	247	255	203	211	240	244	289	358	177	189	220	224	175	195	384	384
128	240303	268055	320	338	264	274	257	277	187	207	200	271	291	361	165	177	220	248	175	175	384	388
129	219072	155070	316	394	264	318	261	273	185	207	200	208	361	364	169	177	216	220	175	195	384	388
130	183944	279357	396	396	270	276	249	249	191	199	212	267	333	358	169	177	220	224	175	179	384	388
131	144250	79878	312	314	258	274	251	269	179	199	236	271	337	360	173	193	220	244	175	179	388	388
132	202645	431633	332	358	276	314	245	273	195	211	212	248	346	351	165	189	216	220	175	179	388	392
133	220761	465454	348	348	262	270	277	289	207	215	192	220	329	364	173	173	224	240	175	175	384	388
134	123888	312006	306	336	268	280	247	281	167	211	232	252	350	372	165	181	220	236	175	203	380	388
135	195198	453607	316	316	280	310	261	273	187	207	204	212	289	363	177	197	220	220	195	203	388	388
136	258794	229459	310	316	306	306	265	265	189	227	200	200	291	341	173	181	216	220	179	199	384	392
137	264221	441094	314	348	272	272	247	273	195	203	212	256	293	341	189	197	216	220	179	179	380	384
138	169595	443113	314	356	270	282	253	269	185	195	252	264	350	358	173	177	216	216	175	179	388	388
139	210897	311233	386	414	260	274	245	281	187	223	216	216	293	350	165	185	220	220	175	199	384	392
140	154292	130185	326	392	260	310	257	257	189	189	248	275	293	293	173	177	216	216	175	199	392	392
141	182377	140423	314	402	266	282	277	277	171	195	275	275	293	346	169	177	220	220	175	211	388	388
142	241535	235323	340	380	264	274	273	273	195	199	244	256	337	364	161	185	216	244	179	199	380	384
143	153925	121138	310	416	272	286	273	277	187	223	200	216	293	293	177	177	216	220	175	175	384	388
*WGS 84 / UTM zone 30N (EPSG: 32630).
